# Supplementary material for: Implementation and Outcomes of a Train-the-Trainer Program at Behavioral Health Treatment Centers as a Mechanism to Maintain Organizational Capacity to Address Tobacco Use Disorder
Source: Int J Environ Res Public Health. 2021 Nov 5;18(21):11635. doi: 10.3390/ijerph182111635 (PMC8583380; doi:10.3390/ijerph182111635)
Supplement: Supplementary file 1 [file ijerph-18-11635-s001.zip]

Archive with 1 entries (1 files):
- ijerph-1398227-supplementary.pdf
